# Supplementary material for: The Mycotoxin Deoxynivalenol Predisposes for the Development of Clostridium perfringens-Induced Necrotic Enteritis in Broiler Chickens
Source: PLoS One. 2014 Sep 30;9(9):e108775. doi: 10.1371/journal.pone.0108775 (PMC4182565; doi:10.1371/journal.pone.0108775)
Supplement: Table S1 — Different mycotoxins tested, their limit of detection (LOD) and limit of quantification (LOQ) and their concentration in the different feeds. (XLSX) [file pone.0108775.s001.xlsx]

## Sheet: Additional Table S1
Table S1: Different mycotoxins tested, their limit of detection (LOD) and limit of quantification (LOQ) and their concentration in the different feeds
ANIMAL EXPERIMENT			animal exp. 1	animal exp. 2	animal exp. 1	animal exp. 2	animal exp. 1	animal exp. 2		animal exp. 1	animal exp. 2	animal exp. 1	animal exp. 2	animal exp. 1	animal exp. 2
type of feed			starter	starter	grower	grower	grower + fishmeal	grower + fishmeal		starter	starter	grower	grower	grower + fishmeal	grower + fishmeal
feeding period			day 1-8		day 9-16		day 17-21/22/23	day 17-21		day 1-8		day 9-16		day 17-21/22/23	day 17-21
experimental group	LOD	LOQ	control							DON
	µg/kg		µg/kg							µg/kg
Mycotoxin
aflatoxin B1	3.2	6.41	ND	ND	ND	ND	ND	ND		ND	ND	ND	ND	ND	ND
aflatoxin B2	2.79	5.59	ND	ND	ND	ND	ND	ND		ND	ND	ND	ND	ND	ND
aflatoxin G1	4.37	7.07	ND	ND	ND	ND	ND	ND		ND	ND	ND	ND	ND	ND
aflatoxin G2	3.53	8.74	ND	ND	ND	ND	ND	ND		ND	ND	ND	ND	ND	ND
altenuene	8.31	16.63	ND	ND	ND	ND	ND	ND		ND	ND	ND	ND	ND	ND
alteraniol methyl ether	32.48	64.96	ND	ND	ND	ND	ND	ND		ND	ND	ND	ND	ND	ND
alternariol	21.92	43.84	ND	ND	ND	ND	ND	ND		ND	ND	ND	ND	ND	ND
deoxynivalenol	110.87	221.74	75 ± 22	ND	83 ± 24	ND	100 ± 29	ND		3,761 ± 1,000	3,113 ± 900	4,281 ± 1,300	2,884 ± 800	4,384 ± 1,300	3,351 ± 1,000
3-acetyldeoxynivalenol	8.96	17.91	ND	ND	ND	ND	ND	ND		10.0 ± 3.9	16 ± 6	17 ± 6	15 ± 6	28 ± 11	26 ± 10
15-acetyldeoxynivalenol	5.62	11.24	ND	ND	ND	ND	ND	ND		38 ± 15	20 ± 8	43± 16	20 ± 8	73 ± 28	25 ± 10
diacetoxyscirpenol	1.22	2.45	ND	ND	ND	ND	ND	ND		ND	ND	ND	ND	ND	ND
fumonisin B1	58.24	116.47	ND	64	ND	ND	ND	ND		ND	ND	ND	ND	ND	ND
fumonisin B2	44.57	89.15	ND	ND	ND	ND	ND	ND		ND	ND	ND	ND	ND	ND
Fumonisin B3	42.4	84.81	ND	ND	ND	ND	ND	ND		ND	ND	ND	ND	ND	ND
fusarenon-X	30.34	60.68	ND	ND	ND	ND	ND	ND		ND	ND	ND	ND	ND	ND
HT2-toxin	16.89	33.79	ND	ND	ND	ND	ND	ND		ND	ND	ND	ND	ND	ND
neosolaniol	15.72	31.45	ND	ND	ND	ND	ND	ND		ND	ND	ND	ND	ND	ND
nivalenol	66.26	132.53	ND	ND	ND	ND	ND	ND		ND	50 ± 15	ND	ND	ND	ND
ochratoxin A	6.3	12.6	ND	ND	ND	ND	ND	ND		ND	ND	ND	ND	ND	ND
roquefortine-C	1.98	3.97	ND	ND	ND	ND	ND	ND		ND	ND	ND	ND	ND	ND
sterigmatocystin	8.69	17.38	6.7 ± 2.5	ND	ND	ND	ND	ND		6.6 ± 2.5	ND	ND	ND	ND	ND
T2-toxin	17.16	34.31	ND	ND	ND	ND	ND	ND		ND	ND	ND	ND	ND	ND
zearalenone	32.65	65.31	ND	ND	ND	ND	ND	ND		ND	ND	ND	ND	ND	ND
* data are presented ± expanded measurement uncertainty
LOD = limit of detection
LOQ = limit of quantification
ND = not detected
animal exp. = animal experiment
animal exp. 1 = C. perfringens experimental infection study
animal exp. 2 = Effect of DON on villus height and transepithelial electrical resistance
